# Supplementary material for: Exploration of Microbially Derived Natural Compounds against Monkeypox Virus as Viral Core Cysteine Proteinase Inhibitors
Source: Viruses. 2023 Jan 16;15(1):251. doi: 10.3390/v15010251 (PMC9861291; doi:10.3390/v15010251)
Supplement: Supplementary file 1 [file viruses-15-00251-s001.zip]

Archive with 1 entries (1 files):
- viruses-2135603-supplementary.pdf
